# Supplementary material for: Repeatome Analyses and Satellite DNA Chromosome Patterns in Deschampsia sukatschewii, D. cespitosa, and D. antarctica (Poaceae)
Source: Genes (Basel). 2022 Apr 26;13(5):762. doi: 10.3390/genes13050762 (PMC9141916; doi:10.3390/genes13050762)
Supplement: Supplementary file 1 [file genes-13-00762-s001.zip]

Archive with 1 entries (1 files):
- genes-1676201-supplementary.pdf
